# Supplementary material for: Mandarin fish (Sinipercidae) genomes provide insights into innate predatory feeding
Source: Commun Biol. 2020 Jul 9;3:361. doi: 10.1038/s42003-020-1094-y (PMC7347838; doi:10.1038/s42003-020-1094-y)
Supplement: Supplementary file 2 — Supplementary Data 1 [file 42003_2020_1094_MOESM2_ESM.xlsx]

## Sheet: Figure 3 b 
	zf-edar		copies of plasmid stock (10)	10-2	10-3	10-4	10-5	10-6	10-7
		copies	1.76776e+11	1.76776e+09	1.76776e+08	1.76776e+07	1.76776e+06	176776	17677.6
			Cq Mean	8.31901	11.5176	15.2743	18.5759	22.0472	25.0726
			lg(copies)	9.24742	8.24742	7.24742	6.24742	5.24742	4.24742
			regression line	Y= -0.2948x + 11.7
				R² = 0.9993
			Cq Mean of target gene	lg(copies)	copies
			26.0493	4.04152	11003.2
			26.1723	4.00534	10123.7
			26.0651	4.03687	10886
			25.9801	4.06185	11530.5
			26.0515	4.04087	10986.9
			26.4759	3.91609	8243.04
	sc-edar		copies of plasmid stock (10)	10-2	10-3	10-4	10-5	10-6
		copies	1.23399e+11	1.23399e+09	1.23399e+08	1.23399e+07	1.23399e+06	123399
			Cq Mean	8.29479	11.2514	14.441	17.7593	20.7867
			lg(copies)	9.09131	8.09131	7.09131	6.09131	5.09131
			regression line	y = -0.3174x + 11.696
				R² = 0.9997
			Cq Mean of target gene	lg(copies)	copies
			24.3943	3.957	9057.35
			24.3452	3.97258	9388.05
			24.331	3.97706	9485.46
			24.556	3.90574	8048.96
			24.3512	3.97068	9347.21
			24.8844	3.80165	6333.52
	zf-eda		copies of plasmid stock (10)	10-2	10-3	10-4	10-5	10-6	10-7
		copies	1.84461e+11	1.84461e+09	1.84461e+08	1.84461e+07	1.84461e+06	184461	18446.1
			Cq Mean	9.13916	12.4698	16.1029	19.6913	23.328	26.4617
			lg(copies)	9.26591	8.26591	7.26591	6.26591	5.26591	4.26591
			regression line	y = -0.2849x + 11.857
				R² = 0.9996
			Cq Mean of target gene	lg(copies)	copies
			22.4094	5.48572	306000
			22.8239	5.36801	233349
			22.7977	5.37545	237381
	sc-eda		copies of plasmid stock (10)	10-2	10-3	10-4	10-5	10-6	10-7
		copies	1.33518e+11	1.33518e+09	1.33518e+08	1.33518e+07	1.33518e+06	133518	13351.8
			Cq Mean	8.49358	11.9991	15.1035	18.6481	22.0796	25.5542
			lg(copies)	9.12554	8.12554	7.12554	6.12554	5.12554	4.12554
			regression line	y = -0.2938x + 11.615
				R² = 0.9997
			Cq Mean of target gene	lg(copies)	copies
			27.11	3.66677	4642.69
			24.66	4.38462	24244.9
			24.54	4.41978	26289.4

## Sheet: Figure 3 d & e
	Figure 3 d	WT										edar-/-
				1	2	3	4	5	6				1	2	3	4	5	6
		Day 1	before feed (g)	1.1493	1.0512	0.7018	0.5776	0.6307	0.7263		Day 1	before feed (g)	0.3837	0.3923	0.441	0.3901	0.3486	0.3987
			after feed (g)	1.2086	1.1096	0.7408	0.6157	0.6923	0.7549			after feed (g)	0.3973	0.4054	0.4503	0.3973	0.3586	0.4076
			enhanced (g)	0.0593	0.0584	0.039	0.0381	0.0616	0.0286			enhanced (g)	0.0136	0.0131	0.0093	0.0072	0.01	0.0089
		Day 2	before feed (g)	1.1555	1.0536	0.7148	0.5829	0.6409	0.7351		Day 2	before feed (g)	0.3855	0.3958	0.4423	0.3928	0.3491	0.3969
			after feed (g)	1.2122	1.1103	0.7424	0.6246	0.6914	0.7734			after feed (g)	0.3966	0.4072	0.4502	0.3999	0.3603	0.4081
			enhanced (g)	0.0567	0.0567	0.0276	0.0417	0.0505	0.0383			enhanced (g)	0.0111	0.0114	0.0079	0.0071	0.0112	0.0112
		Day 3	before feed (g)	1.1501	1.0603	0.7186	0.5909	0.6418	0.7299		Day 3	before feed (g)	0.3849	0.3941	0.4417	0.3912	0.3476	0.3992
			after feed (g)	1.1906	1.1079	0.7394	0.6345	0.6897	0.7645			after feed (g)	0.3929	0.4036	0.4547	0.4007	0.3598	0.4095
			enhanced (g)	0.0405	0.0476	0.0208	0.0436	0.0479	0.0346			enhanced (g)	0.008	0.0095	0.013	0.0095	0.0122	0.0103
			Average	0.0521667	0.0542333	0.0291333	0.0411333	0.0533333	0.0338333			Average	0.0109	0.0113333	0.0100667	0.00793333	0.0111333	0.0101333
	Figure 3 e		WT									edar-/-
				1	2	3	4	5	6				1	2	3	4	5	6
			Day 1	1	1	1	0	1	0			Day 1	6	7	5	5	6	8
			Day 2	0	0	1	0	1	0			Day 2	5	4	6	7	6	5
			Day 3	0	1	1	0	1	1			Day 3	6	5	8	6	8	7
			Average	0.333333	0.666667	1	0	1	0.333333			Average	5.66667	5.33333	6.33333	6	6.66667	6.66667

## Sheet: Figure 4
Figure 4 d	distance of gill rakers		Control				Activin A				BMP-4
		1#	2#	3#		1#	2#	3#		1#	2#	3#
		19.789	58.873	21.769		22.638	20.41	20.563		35.688	32.169	35.779
		23.644	36.735	28.213		38.471	19.388	19.714		16.481	34.839	30.947
		22.033	32.521	19.19		23.976	18.774	19.906		23.248	31.482	34.903
		18.547	32.665	20.418		22.043	18.984	18.817		14.937	29.204	28.821
		28.606	40.295	19.981		19.692	23.884	22.987		18.03		31.764
							29.341	30.718
Figure 4 e
		Group	Number of fish that ingested 5-day-old shrimp (n = 20)
		Control		5
		Activin A		11
		BMP-4		5

## Sheet: Figure 5e
Luciferase activity of pGL6-1
pGL6	pGL6-1
11.945	4.33808
11.673	4.2684
13.1126	2.5434
13.3903	5.6967
15.4635	5.5779
14.6089	4.9567
12.0042	8.4094
15.6329	10.5208
	10.2718

## Sheet: Figure 5f
Luciferase activity of pGL6-2
pGL6	pGL6-2
0.7818	0.5206
0.7686	0.5308
0.8586	0.5034
0.7231	0.4363
0.8096	0.5024
0.8338	0.4489
0.8271	0.4298
0.9246	0.3982
0.8486	0.3913
0.7554	0.463
0.7975	0.4154
0.8794	0.4408

## Sheet: Figure 5g
Absolute copies of bmp4
	gill	liver
Danio rerio	2228.84	2407.88
	1682.88	2136.85
	2092.29	2034.32
	3303.04	2324.78
Siniperca chuatsi	3936.62	4454.24
	5109.57	4971.21
	4274.55	4578.21
	4903.44	4937.21
	4018.51	5435.12
Oreochromis nilotica	15.9733	2596.42
	21.0864	2477.65
	691.931	2541.94
	24.5823	2441.65
	126.491	2340.59
